# Supplementary material for: Health System Barriers and Facilitators to Delivering Additional Vaccines through the National Immunisation Programme in China: A Qualitative Study of Provider and Service-User Perspectives
Source: Vaccines (Basel). 2021 May 8;9(5):476. doi: 10.3390/vaccines9050476 (PMC8151436; doi:10.3390/vaccines9050476)
Supplement: Supplementary file 1 [file vaccines-09-00476-s001.zip]

Archive with 1 entries (1 files):
- vaccines-1148295-supplementary.pdf
